# Supplementary material for: Integrated Metabolomic and Transcriptomic Analysis of the Quinoa Seedling Response to High Relative Humidity Stress
Source: Biomolecules. 2023 Sep 5;13(9):1352. doi: 10.3390/biom13091352 (PMC10527060; doi:10.3390/biom13091352)
Supplement: Supplementary file 1 [file biomolecules-13-01352-s001.zip]

Archive with 2 entries (2 files):
- biomolecules-2566255-supplementary.pdf
- biomolecules-2566255-supplementary.xlsx
